# Supplementary material for: Soil Type Influences Novel “Milpa” Isolates of Trichoderma virens and Aspergillus tubingensis That Promote Solubilization, Mineralization, and Phytoabsorption of Phosphorus in Capsicum annuum L
Source: J Fungi (Basel). 2022 Nov 8;8(11):1178. doi: 10.3390/jof8111178 (PMC9699344; doi:10.3390/jof8111178)
Supplement: Supplementary file 1 [file jof-08-01178-s001.zip]

Archive with 1 entries (1 files):
- Supplementary material Zuniga-Silgado2022.pdf
